# Supplementary material for: Rivaroxaban Monotherapy in Patients with Pulmonary Embolism: Off-Label vs. Labeled Therapy
Source: Life (Basel). 2022 Jul 27;12(8):1128. doi: 10.3390/life12081128 (PMC9409848; doi:10.3390/life12081128)
Supplement: Supplementary file 1 [file life-12-01128-s001.zip]

Archive with 1 entries (1 files):
- life-1827536-supplementary.pdf
